# Supplementary material for: A nanoscale metal organic frameworks-based vaccine synergises with PD-1 blockade to potentiate anti-tumour immunity
Source: Nat Commun. 2020 Jul 31;11:3858. doi: 10.1038/s41467-020-17637-z (PMC7395732; doi:10.1038/s41467-020-17637-z)
Supplement: Supplementary file 3 — Source Data [file 41467_2020_17637_MOESM3_ESM.xlsx]

## Sheet: Fig.2
	Fig. 2 a,b
	pH=5												pH=7.4
		Zn	1d	2d	3d	4d	5d	6d	7d	8d	10d			Zn	1d	2d	3d	4d	5d	6d	7d	8d	10d
	MS@MOF		45.9172	45.4596	45.7577	45.7525	45.7222	45.5864	45.3463	45.2361	45.0921		MS@MOF		11.2732	14.9638	17.7362	18.7423	20.206	21.0506	24.3206	23.2625	23.9808
			51.6691	51.8553	51.8304	51.7405	51.5969	51.4124	51.3316	51.2599	51.1329				11.1653	15.0514	17.7653	18.7866	20.2772	21.0333	23.6375	23.4862	23.9065
			50.5501	50.5097	50.7776	50.6406	50.4672	50.3	50.2181	50.0876	49.9536				11.0791	10.3097	15.4933	16.4802	17.955	20.5808	22.3558	22.2511	22.7778
		ave	49.3788	49.2749	49.4552	49.3779	49.2621	49.0996	48.9653	48.8612	48.7262			ave	11.1725	13.4416	16.9983	18.003	19.4794	20.8882	23.4379	22.9999	23.555
		Si	1d	2d	3d	4d	5d	6d	7d	8d	10d			Si	1d	2d	3d	4d	5d	6d	7d	8d	10d
	MS@MOF		18.3013	25.2486	32.8087	38.9135	46.5841	52.6681	58.3641	66.8784	82.8332		MS@MOF		18.5155	35.5077	54.4368	68.1844	87.0489	103.208	115.855	129.937	150.796
			15.5262	24.3716	32.5782	38.3364	46.4276	52.284	60.3571	68.8351	86.736				18.4289	35.3548	54.2123	68.2339	87.9289	102.946	114.429	124.593	147.013
			14.9248	23.2949	30.8072	36.9417	44.8922	50.5723	58.8331	67.0658	83.8038				18.3368	37.2004	55.0305	68.9861	87.7704	98.5302	112.369	121.23	143.754
		ave	16.2507	24.305	32.0647	38.0639	45.968	51.8415	59.1848	67.5931	84.4577			ave	18.4271	36.021	54.5599	68.4681	87.5827	101.561	114.218	125.253	147.188
		Zn	1d	2d	3d	4d	5d	6d	7d	8d	10d			Zn	1d	2d	3d	4d	5d	6d	7d	8d	10d
	MS@(OVAinMOF)		53.0011	53.6596	53.598	53.5007	53.5876	53.5142	53.4128	53.2583	53.1683		MS@(OVAinMOF)		7.81276	11.5898	15.1879	16.7042	19.5368	21.7042	23.3405	25.0429	28.9318
			51.2142	52.0092	51.9156	51.8395	51.7732	51.6474	51.5425	51.5207	51.4486				9.80796	14.4993	18.1246	19.9956	23.3147	27.5643	29.8746	31.8252	35.2177
			51.5549	52.1563	52.0804	51.8431	51.7929	51.7123	51.5781	51.5267	51.4436				8.86109	13.2318	16.7259	18.4575	21.6094	24.4703	26.6632	28.4199	31.9375
		ave	51.9234	52.6084	52.5313	52.3945	52.3846	52.2913	52.1778	52.1019	52.0202			ave	8.82727	13.107	16.6795	18.3858	21.487	24.5796	26.6261	28.4293	32.029
		Si	1d	2d	3d	4d	5d	6d	7d	8d	10d			Si	1d	2d	3d	4d	5d	6d	7d	8d	10d
	MS@(OVAinMOF)		10.5313	18.5659	24.8363	29.7055	36.2353	41.6027	46.8349	54.3403	68.811		MS@(OVAinMOF)		15.8868	28.2572	41.9331	53.9618	68.7761	82.2679	94.6958	107.493	134.588
			10.8689	18.7785	24.9829	29.8628	36.7314	42.6676	47.9428	54.7559	68.8552				18.4887	33.6561	49.3473	61.8961	79.8133	96.144	111.688	128.169	156.851
			10.7917	18.4749	24.4834	29.116	36.1796	41.7174	46.9356	54.3926	68.7219				17.2871	30.9473	45.5929	57.6793	74.0114	88.671	103.027	117.389	144.542
		ave	10.7306	18.6064	24.7676	29.5614	36.3821	41.9959	47.2378	54.4963	68.7961			ave	17.2208	30.9535	45.6244	57.8458	74.2003	89.0276	103.137	117.684	145.327
		Zn	1d	2d	3d	4d	5d	6d	7d	8d	10d			Zn	1d	2d	3d	4d	5d	6d	7d	8d	10d
	OVAinMOF		191.297	216.546	218.705	219.176	219.05	219.121	219.165	218.607	218.506		OVAinMOF		59.9832	97.5858	111.457	132.293	152.42	165.569	173.447	185.837	203.414
			188.968	207.73	208.795	209.081	208.505	208.548	208.429	208.78	208.611				22.5759	51.6888	95.6362	110.921	128.622	139.913	151.841	158.439	173.686
			189.46	209.178	209.997	209.989	209.746	209.626	209.417	209.563	209.514				42.7628	73.4613	104.588	122.447	141.344	153.39	163.703	173.127	189.243
		ave	189.908	211.151	212.499	212.749	212.433	212.432	212.337	212.317	212.21			ave	41.774	74.2453	103.894	121.887	140.795	152.957	162.997	172.468	188.781
		Si	1d	2d	3d	4d	5d	6d	7d	8d	10d			Si	1d	2d	3d	4d	5d	6d	7d	8d	10d
	OVAonMS		12.5207	20.6907	27.966	34.3605	42.3974	49.0769	56.1399	64.6635	81.1762		OVAonMS		25.8705	57.4127	82.0293	97.2159	120.649	135.752	151.087	169.905	203.56
			9.75854	16.9645	23.4786	28.9266	36.9167	43.0041	49.695	57.762	75.8088				33.4876	61.7187	86.1371	101.172	125.616	144.803	164.077	180.79	215.061
			9.70107	16.6725	23.0967	28.5019	36.6642	42.792	49.5593	58.4088	75.6866				30.1007	59.9691	84.5898	100.114	124.303	141.849	158.177	175.929	210.151
		ave	10.6601	18.1092	24.8471	30.5963	38.6594	44.9577	51.7981	60.2781	77.5572			ave	29.8196	59.7001	84.2521	99.5006	123.523	140.801	157.78	175.541	209.59
	Fig. 2 c
	pH=5												pH=7.4
		1d	2d	3d	4d	5d	6d	7d	8d	9d	10d			1d	2d	3d	4d	5d	6d	7d	8d	9d	10d
	OVAonMS	66.1474	69.2746	71.8072	74.0736	78.0711	81.2732	84.5812	86.4017	90.1736	93.2963		OVAonMS	90.351	101.696	102.196	100.221	99.1956	100.31	101.116	102.445	103.164	104.045
		61.8968	62.2947	66.2937	70.5556	73.4661	76.0458	79.0494	83.139	85.9508	89.1502			93.1583	104.637	104.625	102.442	101.355	102.154	103.024	104.254	104.875	105.707
		69.1024	63.315	68.4999	71.2995	74.9674	76.9254	81.0942	84.2131	87.5275	89.8487			86.8534	91.4074	91.6545	89.7358	89.1735	90.4687	91.5079	92.2539	93.5196	94.359
		61.4377	60.148	65.6364	69.0019	71.4952	73.7422	77.4821	80.8347	84.5359	87.5802			90.0984	95.6655	94.4786	92.5461	91.7384	92.6417	93.7436	94.4462	95.5971	96.3202
	ave	64.6461	63.7581	68.0593	71.2327	74.5	76.9966	80.5517	83.6471	87.047	89.9689		ave	90.1153	98.3515	98.2384	96.236	95.3657	96.3938	97.348	98.3498	99.2888	100.108
		1d	2d	3d	4d	5d	6d	7d	8d	9d	10d			1d	2d	3d	4d	5d	6d	7d	8d	9d	10d
	MS@(OVAinMOF)	20.1018	26.0118	29.989	33.6769	37.1567	39.1857	41.5585	44.2117	45.9557	49.0438		MS@(OVAinMOF)	3.33728	4.76211	6.65256	8.57505	11.2094	12.1719	14.322	16.8477	18.6058	20.6384
		19.7666	25.7438	29.4105	33.022	36.3805	38.0535	40.1905	42.527	44.3912	47.1615			3.18998	4.54621	6.40788	8.1263	10.39	11.3626	13.4766	16.3089	17.793	20.0141
		20.7813	23.9188	29.2031	31.8269	34.8243	36.6292	39.1235	42.2148	44.828	47.3223			3.53845	5.30768	7.44214	9.44754	11.214	12.5802	14.7059	17.0636	19.1234	20.8864
		20.6672	23.6737	28.7806	31.2888	33.8413	35.2971	37.5548	40.4453	42.9002	45.2762			3.14155	4.80951	6.7286	8.49782	10.1658	11.3517	13.3871	15.6544	17.66	19.244
	ave	20.3292	24.837	29.3458	32.4536	35.5507	37.2914	39.6068	42.3497	44.5188	47.2009		ave	3.30182	4.85638	6.80779	8.66168	10.7448	11.8666	13.9729	16.4686	18.2955	20.1957
		1d	2d	3d	4d	5d	6d	7d	8d	9d	10d			1d	2d	3d	4d	5d	6d	7d	8d	9d	10d
	OVAinMOF	6.75085	10.7788	13.9904	20.3724	21.5583	23.495	25.2016	28.0903	30.5059	33.4368		OVAinMOF	4.06539	6.26292	7.58499	9.30359	10.9721	11.7339	13.9939	15.9951	18.0798	19.6397
		6.99469	10.6551	13.5842	17.2435	19.8921	21.908	24.6009	28.0123	30.1476	32.7215			3.33728	4.95648	6.35828	7.88113	9.12454	9.82084	11.8268	13.494	15.4374	16.7617
		6.9133	11.0243	14.3166	17.4483	19.579	21.994	23.6214	25.8005	28.8084	31.4617			4.56933	6.02976	7.95482	9.3933	10.8181	11.9472	14.1989	16.2546	18.3405	19.5736
		7.1578	10.9003	13.9904	17.123	19.6537	22.1474	24.92	26.8605	29.6716	32.1663			3.64109	5.30819	6.61008	8.13294	9.19672	10.1884	12.2847	14.1529	16.0502	17.0877
	ave	6.95416	10.8396	13.9704	18.0468	20.1708	22.3861	24.586	27.1909	29.7834	32.4466		ave	3.90327	5.63934	7.12704	8.67774	10.0279	10.9226	13.0761	14.9741	16.977	18.2657
	Fig. 2d
	pH=5												pH=7.4
		2h	4h	1d										2h	4h	1d
	polyIConMS	71.5678	72.0537	72.0537									polyIConMS	71.6917	71.6917	71.6917
		70.5502	70.6717	70.6717										71.725	71.725	71.725
		70.5327	70.5771	70.5771										71.7358	71.7358	71.7358
	ave	70.8836	71.1009	71.1009									ave	71.7175	71.7175	71.7175
		2h	4h	1d										2h	4h	1d
	MS@(polyICinMOF)	47.5187	88.3107	98.4019									MS@(polyICinMOF)	0	0	1.03115
		44.4171	84.1297	94.5783										0	0	0
		44.4287	84.1857	93.0467										0	0	0
	ave	45.4548	85.5421	95.3423									ave	0	0	0.343716
		2h	4h	1d										2h	4h	1d
	polyICinMOF	45.7593	85.1799	88.4217									polyICinMOF	0.944146	0.944146	3.80129
		42.7079	80.1227	81.1051										1.23416	1.23416	6.5145
		42.8435	80.1928	81.1612										1.30397	1.30397	6.5145
	ave	43.7702	81.8318	83.5627									ave	1.16076	1.16076	5.6101
	Fig.2g
		IL-1β							TNF-α
		media	OVA	OVA-MS	MS@OVA-MOF	OVA-MOF			media	OVA	OVA-MS	MS@OVA-MOF	OVA-MOF
		0	79.7495	474.949	474.949	38.46			0	2399.89	3187.92	5074.72	4656.34
		32.5615	44.3585	663.701	522.137	67.9525			0	2901.55	2787.82	4948.8	4579.16
		32.5615	67.9525	486.746	528.035	91.5465			0	2852.81	2808.13	4595.41	4110
		0	0	410.065	398.269	126.938			0	2862.96	2434.42	4286.69	3858.15
		32.5615	56.1555	539.832	545.731	115.141			0	2572.53	3386.96	4544.63	4290.76
		0	67.9525	404.167	486.746	79.7495			1.284	2661.89	3384.93	4926.46	3453.98
		20.7645	0	480.848	498.543	121.039			5.346	2806.09	2643.61	4788.35	4114.06
		26.663	67.9525	598.817	699.092	203.618			5.346	2883.27	2810.16	5596.69	4469.48
	ave	18.139	48.0151	507.391	519.188	105.555		ave	1.497	2742.63	2930.49	4845.22	4191.49

## Sheet: Fig.3
	Fig.3d
	A647-OVA
		6h	1d	3d
		87800000	26100000	12200000
		114000000	25000000	12600000
		80300000	24200000	14100000
	ave	9.40333e+07	25100000	1.29667e+07
	MS@(A647-OVAinMOF)
		6h	1d	3d
		61200000	54000000	36300000
		72200000	40100000	28200000
		67300000	39500000	18400000
	ave	66900000	4.45333e+07	2.76333e+07
	Fig.3h
	CD11c+MHC I+
		F-OVA	F-OVA-MS	MS@F-OVA-MOF	F-OVA-MOF
		2.04	2.93	3.67	2.76
		2.45	2.56	3.65	2.72
		1.91	2.76	3.62	2.89
	ave	2.13333	2.75	3.64667	2.79

## Sheet: Fig.4
	Fig. 4c Tumor volume (mm3)
	Time(day)	0	2	4	7	9	11	13	17	21	24	27	29	32	35
	1#-1	0	0	0	4	4	4	4	32	303.408
	1#-2	0	0	0	82.944	212.544	309.304	309.304	1708.51	2238.91
	1#-3	0	0	0	0.5	184.559	518.938	772.524	1662.65	2483.71
	1#-4	0	0	0	37.544	73.728	106.25	159.744	180.224	2199.45
	1#-5	0	0	0	13.5	48.9985	455.457	1072.58	1779.01	2501.33
	1#-6	0	0	0	0.5	0.5	0.5	0.5	32	1492.14
	1#-7	0	0	0	62.426	104.284	230.688	1189.83	2107.43	3989.42
	Average 1#	0	0	0	28.7734	89.8019	232.162	501.212	1071.69	2172.62
	SD	0	0	0	33.1402	83.1808	208.02	504.253	938.479	1115.62
	2#-1	0	0	0	0.5	0.5	13.5	13.5	13.5	15.376	2178.25
	2#-2	0	0	0	0.5	0.5	0.5	107.911	279.864	457.056	1046.88
	2#-3	0	0	0	13.5	13.5	13.5	222.912	575.552	1764.98	1995.55
	2#-4	0	0	0	0	0	0	0	0	0	0
	2#-5	0	0	0	0	0	62.5	119.072	887.112	1398.29	2309.47
	2#-6	0	0	0	0	67.626	197.582	364.366	318.291	1995.55	3118.43
	2#-7	0	0	0	0	13.5	64.827	120.96	410.67	1829.05	2360.59
	Average 2#	0	0	0	2.07143	13.6609	50.3441	135.532	354.998	1065.76	1858.45
	SD	0	0	0	5.04504	24.6033	70.4395	125.504	312.123	880.936	1022.8
	3#-1	0	0	0	0	0	0	0	0	0	0	0
	3#-2	0	0	0	4	4	4	20.808	20.808	44.528	1849.85	3145.06
	3#-3	0	0	0	0	0	4	32	503.652	1709.48	3075.94	2482.12
	3#-4	0	0	0	0	0	4	4	59.904	78.416	141.312	1741.37
	3#-5	0	0	0	13.5	13.5	13.5	40.572	322.752	509.012	1732.88	2217.62
	3#-6	0	0	0	0	0	0	0	0	0	0	0
	3#-7	0	0	0	13.5	13.5	48.9985	111.392	111.392	103.488	519.453	1371.79
	Average 3#	0	0	0	4.42857	4.42857	10.6426	29.8246	145.501	349.274	1045.63	1565.42
	SD	0	0	0	6.36677	6.36677	17.5035	39.3715	194.109	625.34	1191.82	1206.27
	4#-1	0	0	0	0	4	4	19.456	37.044	77.616	109.246	152.703	318.291	376.544	433.944
	4#-2	0	0	0	0	0	0	0	0	208.088	192.821	305.087	475.398	525.351	1429.24
	4#-3	0	0	0	4	4	4	13.5	259.002	444.36	683.158	968.688	1231.43	1753.88	1919.54
	4#-4	0	0	0	0	0	0	0	0	360.406	818.748	972.038	1388.91	1922.62	2177.36
	4#-5	0	0	0	0	0	0	0	0	0	0	0	0	0	0
	4#-6	0	0	0	0	0	0	0	0	0	0	0	0	0	0
	4#-7	0	0	0	0	0	0	0	0	0	0	0	0	0	0
	Average 4#	0	0	0	0.571429	1.14286	1.14286	4.708	42.2922	155.781	257.71	342.645	487.718	654.057	851.44
	SD	0	0	0	1.51186	1.9518	1.9518	8.22222	96.5519	185.651	346.714	443.052	592.694	836.243	964.53
	Fig.4f
	Tetramer+CD8+ in splenocytes						Tetramer+CD8+ in tumor
		1#	2#	3#	4#			1#	2#	3#	4#
		3.9	5.6	4.9	6.83			0.45	0.62	1	1
		4.97	5.54	5.01	8.71			0.33	0.49	0.47	0.97
		3.41	4.4	6.35	8.44			0.29	0.28	1.03	1.46
		3.45	5.22	5.22	7.36			0.55	0.36	0.46	0.9
	ave	3.9325	5.19	5.37	7.835		ave	0.405	0.4375	0.74	1.0825
	Fig.4g
	IFN-γ (pg/g spleen)						TNF-α (pg/g spleen)
		1#	2#	3#	4#			1#	2#	3#	4#
		30.148	231.812	168.792	332.644			5512.57	5768.73	6720.17	9611.1
		42.752	93.168	269.624	433.476			5110.04	5146.63	6024.89	6775.06
		30.148	80.564	181.396	672.952			6390.83	5750.43	4817.28	6024.89
		206.604	17.544	307.436	395.664			4433.05	6006.59	7543.54	7817.99
		42.752	80.564	320.04	458.684			7269.08	5915.1	8513.28	7269.08
		130.98	42.752	105.772	219.208			5878.51	6903.14	8129.04	10178.3
				370.456	609.932					7378.86	11715.2
	ave	80.564	91.0673	246.217	446.08		ave	5765.68	5915.1	7018.15	8484.53

## Sheet: Fig.5
	Fig. 5d Tumor volume (mm3)
	Time(day)	0	4	7	9	11	14	18	21	25	27	30	32	35	38	41
	a-1	0	0	0.5	0.5	265.243	314.33	355.743	536.313	593.028	727.776	1088.71	2229.21	2313.06	2755.12	2755.12
	a-2	0	0	0.5	0.5	13.5	13.5	32	32	128.797	210.826	383.328	512.488	840.448	1030.38	1176.26
	a-3	0	0	0	0	0	0	0	0	0	0	0	0	0	0	0
	a-4	0	0	0	0	0	0	0	0	0	0	0	0	0	0	0
	a-5	0	0	0.5	0.5	4	4	4	13.5	13.5	13.5	13.5	13.5	187.308	428.546	735.958
	a-6	0	0	0	0	4	4	4	13.5	133.12	235.468	659.016	669.766	1881.08	2177.36	3007.58
	a-7	0	0	0	4	4	13.5	32	32	645.048	1715.94	1932.85	2022.08	1960.89	2499.09	2441.38
	Average a	0	0	0.214286	0.785714	41.5346	49.9043	61.1061	89.6161	216.213	414.787	582.486	778.149	1026.11	1270.07	1445.19
	SD	0	0	0.267261	1.43925	98.7488	116.738	130.7	197.411	281.373	628.469	721.988	960.12	1008.7	1192.39	1284.64
	b-1	0	0	0.5	370.881	573.359	1687.28	1755.68	2082.84	2199.45
	b-2	0	0	0.5	4	62.5	296.227	1603.04	1796.13	2413.4
	b-3	0	0	0	0	32	32	58.752	119.164	229.147
	b-4	0	0	0	0	32	70.227	84.564	204.768	340.216
	b-5	0	0	0.5	4	210.495	380.208	470.016	764.694	1779.01
	b-6	0	0	0.5	0.5	329.122	282.123	591.658	1269.76	1858.28
	b-7	0	0	0.5	13.5	494.606	452.824	696.632	782.383	1686.61
	Average b	0	0	0.357143	56.1259	247.726	457.269	751.477	1002.82	1500.87
	SD	0	0	0.243975	138.874	224.493	563.64	678.968	751.673	868.402
	c-1	0	0	0.5	0.5	250.312	664.848	1709.48	2047.05	2469.6	2927.23
	c-2	0	0	0	0	173.4	509.012	658.317	834.272	1482.05	2366.85
	c-3	0	0	4	4	13.5	13.5	13.5	13.5	13.5	13.5
	c-4	0	0	0	0.5	380.894	540.653	1104.42	1741.37	2456.25	3351.74
	c-5	0	0	0	0	0	0	0	0	0	0
	c-6	0	0	0.5	0.5	13.5	13.5	13.5	13.5	13.5	13.5
	c-7	0	0	0.5	0.5	271.484	355.008	509.012	842.402	1285.47	2047.05
	Average c	0	0	0.785714	0.857143	157.584	299.503	572.603	784.584	1102.91	1531.41
	SD	0	0	1.43925	1.40577	151.681	286.328	650.611	848.506	1115.53	1482.06
	d-1	0	0	4	13.5	305.809	864.234	1767.08	1884.42	2232.37	3679.19
	d-2	0	0	0.5	0.5	202.176	328.104	520.704	1063.69	1753.88	1861.71
	d-3	0	0	4	4	392.09	717.336	978.763	1813.66	1996.57	2499.09
	d-4	0	0	0	0	32	62.5	105.056	133.28	163.607	556.973
	d-5	0	0	0	0	0	0	0	0	0	0
	d-6	0	0	4	13.5	62.5	222.188	900.422	1273.61	2073.04	2117.23
	d-7	0	0	0	0	0	0	0	0	0	0
	Average d	0	0	1.78571	4.5	142.082	313.48	610.289	881.238	1174.21	1530.6
	SD	0	0	2.0788	6.31137	159.032	349.883	654.001	834.231	1058.2	1392.93
	e-1	0	0	0	4	57.132	61.852	189.037	278.842	820.816	1698.38	1944.71
	e-2	0	0	0.5	0	78.416	671.277	1767.46	1731.68	2763.27	2723.54	2861.08
	e-3	0	0	4	32	46.464	67.228	359.527	1732.88	1744.28	1909.14	1968.43
	e-4	0	0	0	0	0	0	0	0	0	0	0
	e-5	0	0	0	0	0	0	0	0	0	0	0
	e-6	0	0	0.5	13.5	130.696	189.037	468.308	542.626	855.562	1123.27	1802.11
	e-7	0	0	4	13.5	13.5	13.5	62.5	62.5	175.071	222.188	213.75
	Average e	0	0	1.28571	9	46.6011	143.271	406.69	621.217	908.429	1096.64	1255.73
	SD	0	0	1.86764	11.8145	47.6691	241.933	626.41	782.761	1027.77	1067.68	1161.73
	f-1	0	0	4	13.5	178.538	223.767	287.086	398.816	418.968	798.062	1112.9	1709.48	1909.99	2245.82	2499.09
	f-2	0	0	0	0	13.5	13.5	13.5	13.5	13.5	202.612	208.088	191.808	389.207	494.606	681.462
	f-3	0	0	0	0.5	83.106	118.354	186.517	216.302	246.054	316.028	592.012	1755.68	1919.54	2161.53	2541.93
	f-4	0	0	0	0	0	0	0	0	0	0	0	0	0	0	0
	f-5	0	0	0	0	0	0	0	0	0	0	0	0	0	0	0
	f-6	0	0	0.5	4	32	117.211	154.212	144.15	213.564	265.243	303.408	314.287	1732.5	1836.77	2298.22
	f-7	0	0	0.5	13.5	13.5	13.5	13.5	13.5	121.086	159.528	210.938	292.783	289.338	884.174	1239.3
	Average f	0	0	0.714286	4.5	45.8062	69.4761	93.5451	112.324	144.739	248.782	346.764	609.147	891.51	1088.98	1322.86
	SD	0	0	1.46791	6.31137	65.1706	86.0173	115.541	152.024	158.053	270.92	393.099	777.665	913.41	984.445	1135.73
	Fig.5e
	CD8+Tetramer+ (%)
		a	b	c	d	e	f
		7.26	0.46	2.64	6.02	6.31	9.42
		6.17	0.71	2.17	3.48	4.09	11.1
		6.65	0.87	2.68	3.54	8.08	13.3
		6.99	0.53	3.01	5.86	6	9.34
	ave	6.7675	0.6425	2.625	4.725	6.12	10.79

## Sheet: Fig.6
	Fig. 6a
	IL-2								IL-1β
		G1	G2	G3	G4	G5	G6			G1	G2	G3	G4	G5	G6
		38.0668	32.3638	15.7734	11.1074	4.36755	227.301			3156.4	2530.12	4316.58	2879.2	4275.51	5620.48
		10.0705	20.9579	19.4026	12.6627	15.7734	48.9542			1780.63	3022.93	3967.5	8628.72	2447.98	4008.57
		18.8842	38.0668	16.2919	19.9211	4.36755	218.487			3279.61	2489.05	2899.73	3382.28	4152.3	5261.14
		34.9561	19.4026	7.9967	18.3657	32.8823	223.153			2591.72	2468.52	4234.44	2889.46	3207.74	5281.67
			27.1794	53.6203							2817.59	3125.6
	ave	25.4944	27.5941	22.617	15.5142	14.3477	179.474		ave	2702.09	2665.64	3708.77	4444.91	3520.88	5042.97
	IFN-γ								IL-4
		G1	G2	G3	G4	G5	G6			G1	G2	G3	G4	G5	G6
		1262.9	557.867	277.661	539.789	792.878	1208.67			340.05	343.691	827.97	385.565	434.721	776.994
		386.127	404.205	1045.97	458.439	277.661	539.789			310.92	707.811	329.126	1599.9	381.923	722.376
		865.189	205.349	413.244	1624.46	603.061	955.578			334.588	374.641	378.282	442.003	383.744	726.017
		919.423	331.894	250.544	304.777	2519.31	856.15			263.584	307.279	713.273	323.664	407.412	727.837
			449.4	838.072							414.694	416.515
	ave	858.41	389.743	565.098	731.865	1048.23	890.046		ave	312.285	429.623	533.033	687.784	401.95	738.306
	TNF-α
		G1	G2	G3	G4	G5	G6
		12380.7	13067.9	27928.6	13755.1	14356.4	23547.7
		11178.1	26210.6	12552.5	59797.5	13926.9	23891.3
		12638.4	13583.3	13497.4	14871.8	13411.5	22001.5
		10405	11092.2	25952.9	12208.9	14614.1	21915.6
			13583.3	15387.2
	ave	11650.5	15507.5	19063.7	25158.3	14077.2	22839
	Fig.6b
		Against E.G7-OVA								Against NIH3T3
		a	b	c	d	e	f			a	b	c	d	e	f
		57.4029	47.3564	47.055	47.9592	52.1787	61.9238			12.2311	9.90392	7.46589	15.3341	12.6744	10.2364
		61.7229	31.1816	46.5527	49.0643	53.6857	65.3396			7.68753	14.4475	15.0016	9.12819	11.8987	12.1203
		57.6038	45.749	44.242	47.1555	51.375	62.828			14.78	6.57934	13.3393	11.677	13.1177	9.12819
	ave	58.9099	41.429	45.9499	48.0597	52.4132	63.3638		ave	11.5662	10.3103	11.9356	12.0464	12.5636	10.495

## Sheet: Fig.S20
	Fig.S20 a, b													Fig.S20 c
		Zn	1d	2d	3d	4d	5d	6d	7d	8d	10d				1d	2d	3d	4d	5d	6d	7d	8d	9d	10d
	MS@MOF		5.9792	7.0229	11.9468	15.6704	19.1177	23.603	25.8722	28.9528	32.2505			FerritinonMS	61.0272	69.796	71.5892	74.6797	75.2638	75.5898	75.7228	75.7003	75.8672	75.9868
			5.99993	7.08337	11.9041	15.7085	19.1799	22.9721	26.1267	29.002	32.3872				58.2861	67.7555	70.6504	71.8388	72.9204	73.1092	73.1468	73.1606	73.3051	73.4442
			3.31905	5.41118	10.1103	13.6133	17.2355	20.6862	24.1611	26.9831	30.1959				68.8615	73.6807	77.6114	78.2507	79.5759	79.9035	79.8744	79.824	79.9551	80.1455
		ave	5.09939	6.50582	11.3204	14.9974	18.511	22.4204	25.3867	28.3126	31.6112			ave	62.725	70.4107	73.2837	74.923	75.92	76.2008	76.248	76.2283	76.3758	76.5255
		Si	1d	2d	3d	4d	5d	6d	7d	8d	10d				1d	2d	3d	4d	5d	6d	7d	8d	9d	10d
	MS@MOF		17.2537	21.1859	38.6541	53.8002	69.1908	91.9983	102.481	125.396	150.051			MS@(FerritininMOF)	0	0	0	0	0	0	0	0	0	0
			17.2958	21.3553	38.6424	54.358	69.3958	90.6823	107.052	127.801	150.495				0	0	0	0	0	0	0	0	0	0
			10.5712	17.1603	33.8872	50.449	65.7103	83.1744	102.744	121.108	142.806				0	0	0	0	0	0	0	0	0	0
		ave	15.0402	19.9005	37.0612	52.8691	68.099	88.6183	104.092	124.768	147.784			ave	0	0	0	0	0	0	0	0	0	0
		Zn	1d	2d	3d	4d	5d	6d	7d	8d	10d				1d	2d	3d	4d	5d	6d	7d	8d	9d	10d
	MS@(OVAinMOF)		1.01316	5.67021	9.59903	15.1778	18.2529	21.9596	25.2488	28.4827	33.0371			FerritininMOF	0	0	0	0	0	0	0	0	0	0
			1.02967	5.63229	9.44747	15.1066	18.1642	21.6551	24.5656	27.5252	31.3351				0	0	0	0	0	0	0	0	0	0
			1.06148	5.82019	9.5706	15.2162	18.3473	21.5004	24.4202	27.2183	30.829				0	0	0	0	0	0	0	0	0	0
		ave	1.03477	5.70756	9.53903	15.1668	18.2548	21.7051	24.7449	27.7421	31.7337			ave	0	0	0	0	0	0	0	0	0	0
		Si	1d	2d	3d	4d	5d	6d	7d	8d	10d
	MS@(OVAinMOF)		2.58959	11.1838	21.163	35.3046	45.184	56.4997	68.6419	81.4111	100.632
			2.60595	11.17	20.9831	35.1111	44.9921	56.6781	68.9156	80.9493	100.324
			2.65231	11.2454	20.9566	35.0617	45.0375	56.557	68.6578	80.5952	97.2111			Fig.S20 d
		ave	2.61595	11.1997	21.0342	35.1591	45.0712	56.5782	68.7384	80.9852	99.3891			polyIConMS				MS@(polyICinMOF)				polyICinMOF
														2h	4h	24h		2h	4h	24h		2h	4h	24h
														64.7712	66.963	68.0012		2.19173	2.94153	4.55648		0.173031	0.922832	1.96102
		Zn	1d	2d	3d	4d	5d	6d	7d	8d	10d			67.0783	68.1165	69.7315		2.76849	3.80668	5.42164		0.173031	0.634447	1.38425
	OVAinMOF		11.1072	22.5308	30.8356	40.2169	46.7864	50.344	54.5253	65.6063	76.8026			68.2319	68.4049	68.5779		0.749801	1.4996	3.40294		0.461416	1.21122	2.82617
			10.994	22.366	30.6848	40.0954	46.7148	50.8108	56.6116	63.5332	72.0384			70.8273	72.7307	74.9224		1.61496	3.80668	4.84487		0.749801	2.65314	3.97971
			10.977	21.5023	30.0766	39.3808	45.9427	51.8999	59.1446	63.9141	72.4945		ave	67.7272	69.0538	70.3082		1.83124	3.01362	4.55648		0.38932	1.35541	2.53779
		ave	11.026	22.133	30.5323	39.8977	46.4813	51.0182	56.7605	64.3512	73.7785
		Si	1d	2d	3d	4d	5d	6d	7d	8d	10d
	OVAonMS		15.0959	35.6308	58.237	84.3511	105.213	131.429	152.906	171.195	194.266
			14.9453	35.7409	58.3259	84.3988	105.7	132.084	157.261	173.632	200.808
			14.8901	34.3762	57.9355	83.5851	104.684	129.827	151.518	170.428	199.045
		ave	14.9771	35.2493	58.1661	84.1117	105.199	131.113	153.895	171.752	198.04

## Sheet: Fig.S22
	Fig.S22
		fOVA	fOVAonMS	MS@(fOVAinMOF)	fOVAinMOF
		234	1049.01	19061.5	9657.29
		0	1741.83	18110.9	6708.09
		17.476	2295.11	13073.8	6294.3
		17.416	7078.39	9937.15	8255.85
		7.713	9263.43	10373.4	14091.8
		3.183	6138.8	15744	8727.42
	ave	46.6313	4594.43	14383.5	8955.8

## Sheet: Fig.S23
	Fig.S23 a							Fig.S23 d
	MHC I+							CD40+
		OVA	MSonOVA	MS@(OVAinMOF)	MOFinOVA				OVA	MSonOVA	MS@(OVAinMOF)	MOFinOVA
		0.016	1.47	1.88	1.5				2.26	2.62	5.21	7.12
		0.058	1.12	1.87	0.78				3.09	2.91	5.67	8.59
		0.073	1.57	1.89	0.67				2.64	2.77	4.34	7.1
		0.017	1.22	1.73	0.85				3.39	2.78	5.12	7.43
		0.06	1.33	1.38	0.77				3.26	3.41	4.94	6.01
	ave	0.0448	1.342	1.75	0.914			ave	2.928	2.898	5.056	7.25
	Fig.S23 b							Fig.S23 e
	MHC II+							CCR7+
		OVA	MSonOVA	MS@(OVAinMOF)	MOFinOVA				OVA	MSonOVA	MS@(OVAinMOF)	MOFinOVA
		30.3	35.8	38.5	28.4				5.04	7.53	8.74	8.28
		29.6	33.9	35.9	27.7				4.66	6.42	9.41	9.35
		29	36.2	38.1	27.9				4.45	5.58	7.23	7.14
		29.8	34.6	37.2	26.9				3.75	5.46	7.29	7.39
		31.1	34.9	38.9	26.1				2.24	5.54	8.56	7.71
	ave	29.96	35.08	37.72	27.4			ave	4.028	6.106	8.246	7.974
	Fig.S23 c
	CD80+
		OVA	MSonOVA	MS@(OVAinMOF)	MOFinOVA
		2.35	5.16	6.41	4.91
		2.99	4.47	6.77	5.09
		3.46	4.75	5.82	5.51
		3.95	4.59	4.81	5.32
		3.58	4.91	5.29	4.77
	ave	3.266	4.776	5.82	5.12

## Sheet: Fig.S25
	Fig. S25 b
	F-OVA fluorescence intensity
		F-OVA	MOF-ad	MOF-en
		1881	3789	18768
		2211	4418	20156
		2193	5063	20303
		2019	4247	19714
		2361	4509	24914
		2431	4641	22360
		2226	6175	21136
		2060	4417	22622
	ave	2172.75	4657.38	21246.6

## Sheet: Fig.S26
	Fig. S26
	TNF-α						IL-1β
		OVA	MOF-ad	MOF-en				OVA	MOF-ad	MOF-en
		543.159	363.97	1065.79				118.932	96.905	145.853
		562.358	586.89	1115.92				128.721	99.3524	128.721
		437.566	385.302	1000.73				104.247	136.063	155.643
		246.644	285.042	674.351				116.484	106.695	160.537
	ave	447.432	405.301	964.199			ave	117.096	109.754	147.689

[truncated: 7 more sheets: Fig.S27, Fig.S28, Fig.S30, Fig. S32, Fig. S33, Fig.S35, Fig.S36]
